# Supplementary material for: Mental Health and Quality of Life among Patients with Cancer during the SARS-CoV-2 Pandemic: Results from the Longitudinal ONCOVID Survey Study
Source: Cancers (Basel). 2022 Feb 21;14(4):1093. doi: 10.3390/cancers14041093 (PMC8869927; doi:10.3390/cancers14041093)
Supplement: Supplementary file 1 [file cancers-14-01093-s001.zip]

Archive with 1 entries (1 files):
- cancers-1528688-supplementary.docx
